# Supplementary material for: Clinical efficacy of selenium supplementation in patients with Hashimoto thyroiditis: A systematic review and meta-analysis
Source: Medicine (Baltimore). 2025 Aug 29;104(35):e44043. doi: 10.1097/MD.0000000000044043 (PMC12401265; doi:10.1097/MD.0000000000044043)
Supplement: Supplementary file 1 [file medi-104-e44043-s001.xlsx]

## Sheet: Sheet1
number	author	year	literature name	group	n	treatment	dosage	duration	time	serum selenium concentration
NO.1	Qinghua Wang	2017	亚硒酸钠对桥本甲状腺炎患者血清甲状腺过氧化物酶抗体滴度及氧化应激水平的影响	Experimental group	44	Sodium selenite	1 mg/d	24 weeks	baseline
									12 weeks
									24 weeks
				Control group	35	placebo			baseline
									12 weeks
									24 weeks
NO.2	L. Yu	2017	Levothyroxine monotherapy versus levothyroxine and selenium combination therapy in chronic lymphocytic thyroiditis	Experimental group	34	Selenium yeast	200 μg/d	3 months	baseline	23.34 (18.87, 42.26)μg/L
									3 months	90.05 (80.69, 107.76)μg/L
				Control group	26	Levothyroxine			baseline	23.99 (15.16, 44.54)μg/L
									3 months	39.64 (29.42, 51.10)μg/L
NO.3	Omer Turker	2006	SeLenium treatment in autoimmune thyroiditis: 9-month foLLow-up with variabLe doses	S2组	48	Selenomethionine		3 months	baseline
									3 months
				C组	40				baseline
									3 months
NO.4	Leonidas H Duntas	2003	Effects of a six month treatment with seLenomethionine in patients with autoimmune thyroiditis	Experimental group	34	LT4+Selenomethionine	200 μg/d	6 months	baseline
									3 months
									6 months
				Control group	31	LT4+placebo			baseline
									3 months
									6 months
NO.5	Georgios Karanikas	2008	No ImmunoLogicaL Benefit of SeLenium in Consecutive Patients with Autoimmune Thyroiditis	Experimental group	18	LT4+Sodium selenite	200 μg/d	3 months	baseline	75±11μg/L
									3 months	125±71μg/L
				Control group	18	LT4+placebo			baseline	76±12μg/L
									3 months	78±12μg/L
NO.6	Yifang Hu	2021	Effect of selenium on thyroid autoimmunity and regulatory T cells in patients with Hashimoto’s thyroiditis: A prospective randomized-controlled trial	HT Experimental group	43	Selenium yeast	200 μg/d	6 months	baseline	73.6(57.8, 95.7)μg/L
									3 months	145.6(80.1, 193.5)μg/L
									6 months	187.2(102.4, 234.5)μg/L
				HT Control group	47				baseline	65.0(42.1, 131.0)μg/L
									3 months	87.0(42.6, 145.5)μg/L
									6 months	72.0(46.0, 132.5)μg/L
				Healthy Control group	36				baseline	76.9(42.3, 104.2)μg/L
									3 months
NO.7	C. R. de Farias	2015	A randomized‑controlled, double‑blind study of the impact of selenium supplementation on thyroid autoimmunity and inflammation with focus on the GPx1 genotypes	Experimental group	28	Selenomethionine	200 μg/d	3 months	baseline
									3 months
									6 months
				Control group	27	placebo			baseline
									3 months
									6 months
NO.8	F. Karimi	2018	Effects of selenium and vitamin C on the serum level of antithyroid peroxidase antibody in patients with autoimmune thyroiditis	Experimental group	38	Sodium selenite	200 μg/d	3 months	baseline	90.05±24.12μg/L
									3 months	153.27±29.28μg/L
				Control group	28	placebo			baseline	98±20.73μg/L
									3 months	120.53±23.34μg/L
NO.9	Elias E. Mazokopakis	2007	Effects of 12 Months Treatment with L-Selenomethionine on Serum Anti-TPO Levels in Patients with Hashimoto’s Thyroiditis	Experimental group	40	Selenomethionine		12 months	baseline
									3 months
									6 months
									9 months
									12 months
				Control group	40	6 months Selenomethionine teratment			baseline
									3 months
									6 months
									9 months
									12 months
NO.10	Robert Krysiak	2012	Haemostatic effects of levothyroxine and selenomethionine in euthyroid patients with Hashimoto’s thyroiditis	Experimental group	37	Selenomethionine		6 months	baseline
									3 months
									6 months
				Control group	36	placebo			baseline
									3 months
									6 months
NO.11	Robert Krysiak	2011	The Effect of Levothyroxine and Selenomethionine on Lymphocyte and Monocyte Cytokine Release in Women with Hashimoto’s Thyroiditis	Experimental group	43	Selenomethionine			baseline
									3 months
									6 months
				Control group	42	placebo			baseline
									3 months
									6 months
NO.12	Roland Gartner	2002	SeLenium SuppLementation in Patients with Autoimmune Thyroiditis Decreases Thyroid Peroxidase Antibodies Concentrations	Experimental group	36	Sodium selenite	200 μg/d	3 months	baseline	0.87±0.15μmoI/L
									3 months	1.09±0.12μmoI/L
				Control group	34	placebo			baseline	0.91±0.15μmoI/L
									3 months	0.92±0.23μmoI/L
NO.13	Gartner and Gasnier	2003	Selenium in the treatment of autoimmune thyroiditis	Experimental group	13	Sodium selenite		6 months	baseline Se-Se
									6 months
					9				baseline Se-0
									6 months
				Control group	14	placebo			baseline placeo-Se
									6 months
					11				baseline placeo-0
									6 months
NO.14	Kachouei	2018	The Effect of Levothyroxine and Selenium versus Levothyroxine Alone on Reducing the Level of Anti‑thyroid Peroxidase Antibody in Autoimmune Hypothyroid Patients	Experimental group	35	Sodium selenite	200 μg/d	3 months	baseline	86.52±26.36μg/L
									3 months	123.06±24.03μg/L
				Control group	35	placebo			baseline	90.7±31.47μg/L
									3 months	82.75±31.17μg/L
NO.15	Eskes	2014	Selenite supplementation in euthyroid subjects with thyroid peroxidase antibodies	Experimental group	30	Sodium selenite		6 months	baseline
									3 months
									6 months
				Control group	31	placebo			baseline
									3 months
									6 months
NO.16	Yan Mei-zhu	2008	硒在桥本甲状腺炎中的作用	Experimental group	59	Sodium selenite and Levothyroxine	200 μg/d	3 months	baseline
									3 months
				Control group	55	placebo			baseline
									3 months
NO.17	Ilenia Pirola	2016	Selenium supplementation could restore euthyroidism in subclinical hypothyroid patients with autoimmune thyroiditis	Experimental group	96	Selenomethionine	83 μg/d	4 months	baseline
									4 months
				Control group	96				baseline
									4 months
NO.18	Davide Nacamulli	2010	Influence of physiological dietary selenium supplementation on the natural course of autoimmune thyroiditis	Experimental group	46	Sodium selenite	80 μg/d	12	baseline
									6 months
									12 months
				Control group	30				baseline
									6 months
									12 months
NO.19	BALÁZS CSABA DR	2008	A szelénkezelés hatása az autoimmun thyreoiditisre	Experimental group	70	Selenomethionine	200 μg/d	12 months	baseline
									12 months
				Control group	62	placebo			baseline
									12 months
NO.20	Leila Mahmoudi	2021	Effect of Selenium‑Enriched Yeast Supplementation on Serum Thyroid‑Stimulating Hormone and Anti‑Thyroid Peroxidase Antibody Levels in Subclinical Hypothyroidism: Randomized Controlled Trial	Experimental group	21	Sodium selenite	200 μg/d	2 months	baseline
									2 months
				Control group	21	placebo			baseline
									2 months
NO.21	Weiwei Wang	2017	Decreased Thyroid Peroxidase Antibody Titer in Response to Selenium Supplementation in Autoimmune Thyroiditis and the Influence of a SEPP1 Gene Polymorphism: A Prospective, Multicenter Study in China.	Experimental group	28	Selenium yeast	200 μg/d	6 months	baseline	91.6±19.9μg/L
									3 months	172.4±25.5μg/L
									6 months	188.1±26.5μg/L
				Control group	23				baseline	94.7±21.1μg/L
									3 months	85.5±11.6μg/L
									6 months	87.1±15.9μg/L
